# Supplementary material for: A distinct metabolic state arises during the emergence of 2‐cell‐like cells
Source: EMBO Rep. 2019 Dec 18;21(1):e48354. doi: 10.15252/embr.201948354 (PMC6944916; doi:10.15252/embr.201948354)
Supplement: Supplementary file 2 — Table EV1 [file EMBR-21-e48354-s002.xlsx]

## Sheet: Glycolysis, PPP and HBP
Table EV1. Percentage of Zscan4+ and 2-cell-like cells upon incubation with the indicated metabolite concentrations for 48h
Compound	Biological_replicate	Technical_replicate	Population	Control	5 mM	10 mM	20 mM	40 mM	80 mM
6-Phosphogluconic acid trisodium salt	1	1	2CL	0.7	0.46	0.47	0.7	1.05	0
6-Phosphogluconic acid trisodium salt	1	1	Zscan4	6.46	6.37	7.01	8.97	10.9	0
6-Phosphogluconic acid trisodium salt	1	2	2CL	0.63	0.96	0.73	0.72	1.31	0
6-Phosphogluconic acid trisodium salt	1	2	Zscan4	6.66	7.66	7.15	8.38	11.4	0
6-Phosphogluconic acid trisodium salt	2	1	2CL	0.45	0.37	0.36	0.51	0	0
6-Phosphogluconic acid trisodium salt	2	1	Zscan4	5.66	5.4	5.83	6.29	0	0
6-Phosphogluconic acid trisodium salt	2	2	2CL	0.43	0.44	0.38	0.45	0	0
6-Phosphogluconic acid trisodium salt	2	2	Zscan4	5.15	5.48	5.5	6.4	0	0
D-fructose	1	1	2CL	0.42	0.42	0.39	0.59	0.53	0.63
D-fructose	1	1	Zscan4	5.8	6.12	5.92	5.78	6.83	7.07
D-fructose	1	2	2CL	0.5	0.44	0.52	0.47	0.58	0.7
D-fructose	1	2	Zscan4	5.8	6.18	6.27	6.2	7.01	6.9
D-fructose	3	1	2CL	0.31	0.34	0.43	0.36	0.37	0.32
D-fructose	3	1	Zscan4	4.55	4.56	5.36	4.38	5.06	4.78
D-fructose	3	2	2CL	0.37	0.33	0.4	0.4	0.33	0.46
D-fructose	3	2	Zscan4	4.87	4.57	4.58	5.05	4.88	5.3
D-glucosamine hydrochloride	1	1	2CL	0.65	0.55	0.85	0.91	0	0
D-glucosamine hydrochloride	1	1	Zscan4	5.72	5.01	5.42	8.64	0	0
D-glucosamine hydrochloride	1	2	2CL	0.57	0.49	0.53	0.51	0	0
D-glucosamine hydrochloride	1	2	Zscan4	5.39	4	4.99	7.38	0	0
D-glucosamine hydrochloride	2	1	2CL	0.66	0.71	0.67	0.88	0	0
D-glucosamine hydrochloride	2	1	Zscan4	5.97	5.58	7.96	8.79	0	0
D-glucosamine hydrochloride	2	2	2CL	0.52	0.63	0.65	0.97	0	0
D-glucosamine hydrochloride	2	2	Zscan4	6.63	6.03	7.57	8.7	0	0
D-ribose	1	1	2CL	0.33	0.38	0.34	0.58	1.02	0.72
D-ribose	1	1	Zscan4	6.24	6.6	7.39	8.65	12.8	14.7
D-ribose	1	2	2CL	0.35	0.41	0.42	0.57	1.01	0.77
D-ribose	1	2	Zscan4	5.7	6.48	6.63	8.03	13.2	15
D-ribose	2	1	2CL	0.72	0.49	1.94	2.19	2.47	1.74
D-ribose	2	1	Zscan4	7.48	6.38	11.6	14.5	14.8	14.3
D-ribose	2	2	2CL	0.86	0.9	0.77	1.25	1.11	1.04
D-ribose	2	2	Zscan4	8.18	8.18	7.69	9.99	11.6	13
D-ribose	3	1	2CL	0.38	0.55	0.54	0.6	0.91	1.1
D-ribose	3	1	Zscan4	5.2	5.33	6.2	7.41	10.4	10.8
D-ribose	3	2	2CL	0.47	0.57	0.5	0.67	0.97	0.84
D-ribose	3	2	Zscan4	5.42	6.15	5.74	7.11	10.3	10.5
ExtraGlucose (in addition to the 25 mM of DMEM)	1	1	2CL	0.48	0.56	0.62	0.56	0.64	0.79
ExtraGlucose (in addition to the 25 mM of DMEM)	1	1	Zscan4	5.46	5.87	5.84	5.68	6.47	6.87
ExtraGlucose (in addition to the 25 mM of DMEM)	1	2	2CL	0.47	0.48	0.54	0.58	0.61	0.65
ExtraGlucose (in addition to the 25 mM of DMEM)	1	2	Zscan4	5.11	5.56	5.15	5.34	6.05	6.76
ExtraGlucose (in addition to the 25 mM of DMEM)	2	1	2CL	0.34	0.39	0.34	0.37	0.44	0.41
ExtraGlucose (in addition to the 25 mM of DMEM)	2	1	Zscan4	4.22	4.61	5.05	4.73	5.02	4.93
ExtraGlucose (in addition to the 25 mM of DMEM)	2	2	2CL	0.35	0.25	0.35	0.46	0.41	0.51
ExtraGlucose (in addition to the 25 mM of DMEM)	2	2	Zscan4	3.84	3.87	4.18	4.5	4.44	5.26
Compound	Biological_replicate	Technical_replicate	Population	Control	8 mM	16 mM	24 mM	32 mM	40 mM
DL-isocitric acid	1	1	2CL	0.48	0.41	0.33	0.45	0.47	0.36
DL-isocitric acid	1	1	Zscan4	5.44	5.39	5.38	5.54	7.09	8.1
DL-isocitric acid	1	2	2CL	0.47	0.47	0.43	0.37	0.31	0.54
DL-isocitric acid	1	2	Zscan4	4.94	5.12	5.3	5.88	6.44	9.6
Sodium L-lactate	1	1	2CL	0.5	0.59	0.55	0.71	0.6	0.95
Sodium L-lactate	1	1	Zscan4	5.5	7.05	7.55	9.07	8.37	12.7
Sodium L-lactate	1	2	2CL	0.51	0.71	0.66	0.52	0.76	0.92
Sodium L-lactate	1	2	Zscan4	5.41	6.93	7.85	8.87	8.98	11.5
Sodium L-lactate	2	1	2CL	0.35	0.62	0.66	0.78	0.76	0.96
Sodium L-lactate	2	1	Zscan4	5.05	7.14	7.95	10.3	11.4	14.1
Sodium L-lactate	2	2	2CL	0.48	0.6	0.75	0.75	0.81	0.68
Sodium L-lactate	2	2	Zscan4	5.62	7.01	8.46	10.3	11.9	14
Sodium L-lactate	3	1	2CL	0.16	0.21	0.17	0.23	0.31	0.27
Sodium L-lactate	3	1	Zscan4	2.44	2.99	3.55	3.86	4.59	4.95
Sodium L-lactate	3	2	2CL	0.17	0.2	0.23	0.23	0.27	0.33
Sodium L-lactate	3	2	Zscan4	2.46	3.2	3.34	4.01	4.6	6.79
Sodium L-lactate	4	1	2CL	0.21	0.33	0.33	0.4	0.5	0.58
Sodium L-lactate	4	1	Zscan4	4.28	5.93	7.24	8.71	9.68	11.3
Sodium L-lactate	4	2	2CL	0.28	0.28	0.37	0.38	0.51	0.49
Sodium L-lactate	4	2	Zscan4	4.93	5.81	7.52	7.91	10	11.3
Sodium pyruvate	1	1	2CL	0.57	0.32	0.25	0.42	0.45	0.41
Sodium pyruvate	1	1	Zscan4	5.69	4.24	4.08	4.21	5.09	4.67
Sodium pyruvate	1	2	2CL	0.62	0.41	0.4	0.3	0.35	0.44
Sodium pyruvate	1	2	Zscan4	6.31	3.65	3.98	4.36	4.83	6.59
Sodium pyruvate	2	1	2CL	0.41	0.4	0.42	0.48	0.51	0.43
Sodium pyruvate	2	1	Zscan4	4.72	4.54	4.8	5.94	6.61	8.5
Sodium pyruvate	2	2	2CL	0.41	0.3	0.43	0.46	0.42	0.63
Sodium pyruvate	2	2	Zscan4	4.85	4.1	4.86	5.86	6.81	8.88
Sodium pyruvate	3	1	2CL	0.19	0.13	0.13	0.088	0.15	0.18
Sodium pyruvate	3	1	Zscan4	2.62	2.11	2.08	2.51	3	3.52
Sodium pyruvate	3	2	2CL	0.19	0.095	0.13	0.18	0.13	0.19
Sodium pyruvate	3	2	Zscan4	2.54	2.08	2.03	2.33	2.76	4.83
Sodium pyruvate	4	1	2CL	0.24	0.21	0.27	0.26	0.5	0.29
Sodium pyruvate	4	1	Zscan4	4.43	3.73	3.78	4.8	10.3	6.22
Sodium pyruvate	4	2	2CL	0.31	0.27	0.27	0.21	0.16	0.24
Sodium pyruvate	4	2	Zscan4	4.72	3.73	4.17	3.98	4.79	6.82
Compound	Biological_replicate	Technical_replicate	Population	Control	1 mM	2 mM	4 mM	8 mM	16 mM
D-fructose-6P disodium salt	1	1	2CL	0.52	0.64	0.55	0.62	0.67	0.54
D-fructose-6P disodium salt	1	1	Zscan4	5.98	6.13	5.81	6.88	6.76	6.24
D-fructose-6P disodium salt	1	2	2CL	0.6	0.64	0.48	0.64	0.6	0.64
D-fructose-6P disodium salt	1	2	Zscan4	5.93	6.21	5.74	6.5	6.46	6.42
D-fructose-6P disodium salt	2	1	2CL	0.81	0.66	0.84	1.22	0.95	0.67
D-fructose-6P disodium salt	2	1	Zscan4	8.41	7.48	8.19	9.24	8.62	7.48
D-fructose-6P disodium salt	2	2	2CL	0.65	1.03	0.73	1.04	0.95	0.86
D-fructose-6P disodium salt	2	2	Zscan4	7.6	8.1	7.4	8.4	8.39	8.17
N-acetyl-D-glucosamine	1	1	2CL	0.42	0.53	0.51	0.58	0.57	0.49
N-acetyl-D-glucosamine	1	1	Zscan4	5.7	6.42	6.56	6.68	7.61	9.06
N-acetyl-D-glucosamine	1	2	2CL	0.53	0.55	0.58	0.44	0.59	0.56
N-acetyl-D-glucosamine	1	2	Zscan4	6.16	6.62	6.88	6.83	7.44	8.82
N-acetyl-D-glucosamine	2	1	2CL	0.68	0.59	0.67	0.64	0.68	0.67
N-acetyl-D-glucosamine	2	1	Zscan4	7.06	7.26	7.7	7.52	8.87	10.8
N-acetyl-D-glucosamine	2	2	2CL	0.56	0.73	0.58	0.49	0.48	0.59
N-acetyl-D-glucosamine	2	2	Zscan4	7.71	7.42	6.93	7.19	8.46	11.6

## Sheet: TCA
Compound	Biological_replicate	Technical_replicate	Population	Control	1 mM	2 mM	4 mM	8 mM	16 mM	24 mM	32 mM	40 mM	48 mM	56 mM	64 mM
Sodium acetate	1	1	2CL	0.8	1.01	1.3	1.32	2.13	2.95	3.99	4.19	5.09	5.7	6.6	6.91
Sodium acetate	1	1	Zscan4	6.65	8.71	12	15.9	24.8	43.3	55.7	59.1	63.3	64.4	64.3	65.2
Sodium acetate	1	2	2CL	0.75	1.05	0.97	1.56	2.09	2.67	4.01	4.57	5.65	5.55	6.29	6.73
Sodium acetate	1	2	Zscan4	6.49	8.74	11.4	17.3	28	42.4	57.5	61.6	66.9	65.5	64.5	66.1
Sodium acetate	2	1	2CL	0.99	1.05	1.36	1.42	1.91	2.67	3.38	3.28	4.59	5.72	6.39	8.42
Sodium acetate	2	1	Zscan4	7.28	8.9	10.8	13.5	19.3	28.2	38.1	43.4	47.5	57.2	56	62.2
Sodium acetate	2	2	2CL	0.89	1.09	1.48	1.52	2.02	2.44	3.3	4	4.69	5.2	6.9	8.19
Sodium acetate	2	2	Zscan4	7.3	8.23	11.6	14.1	21.3	27.3	39.2	46.5	49.5	50.1	58.1	62.2
Sodium acetate	3	1	2CL	0.51	0.73	0.71	0.98	1.32	1.81	2.47	2.86	3.52	4.21	5.11	6.33
Sodium acetate	3	1	Zscan4	5.41	8.97	9.99	17.9	22	37.6	54.4	53.1	58.8	54.1	58.6	56
Sodium acetate	3	2	2CL	0.59	0.77	0.98	0.81	1.14	1.95	2.68	2.89	3.48	4.01	5.13	5.34
Sodium acetate	3	2	Zscan4	6.09	8.69	13.1	13.7	20.7	41.5	51.9	53.7	54.9	58	59.3	57.3
Compound	Biological_replicate	Technical_replicate	Population	Control	8 mM	16 mM	24 mM	32 mM	40 mM
DL-isocitric acid	1	1	2CL	0.48	0.41	0.33	0.45	0.47	0.36
DL-isocitric acid	1	1	Zscan4	5.44	5.39	5.38	5.54	7.09	8.1
DL-isocitric acid	1	2	2CL	0.47	0.47	0.43	0.37	0.31	0.54
DL-isocitric acid	1	2	Zscan4	4.94	5.12	5.3	5.88	6.44	9.6
Compound	Biological_replicate	Technical_replicate	Population	Control	1 mM	2 mM	4 mM	8 mM	16 mM
Dimethyl-malate	1	1	2CL	0.7	0.65	0.67	0.69	0.71	0.71
Dimethyl-malate	1	1	Zscan4	6.29	5.99	5.85	6.07	5.6	5.28
Dimethyl-malate	1	2	2CL	0.6	0.67	0.53	0.68	0.67	0.54
Dimethyl-malate	1	2	Zscan4	6.06	5.89	5.78	6.3	5.74	5.28
Dimethyl-succinate	1	1	2CL	0.298584	0.228	0.28	0.252	0.248	0.198
Dimethyl-succinate	1	2	2CL	0.282	0.242	0.278	0.25	0.216	0.212
Dimethyl-succinate	2	2	2CL	0.67	0.675	0.77	0.635	0.525	0.415
Dimethyl-succinate	3	1	2CL	0.540297	0.591996	0.626074	0.643854	0.739844	0.928955
Dimethyl-succinate	3	2	2CL	0.495679	0.376553	0.456563	0.499376	0.701754	0.736953
Dimethyl-α-ketoglutarate	1	1	2CL	0.358	0.296	0.31348	0.252	0.152	0.13369
Dimethyl-α-ketoglutarate	1	2	2CL	0.288	0.23	0.289575	0.194	0.102	0
Dimethyl-α-ketoglutarate	2	1	2CL	0.186	0.112	0.072	0.06	0.046	0
Dimethyl-α-ketoglutarate	2	2	2CL	0.23	0.124	0.126	0.06	0.046	0
Dimethyl-α-ketoglutarate	3	1	2CL	0.39429	0.529349	0.525701	0.364773	0.234595	0
Dimethyl-α-ketoglutarate	3	2	2CL	0.436364	0.396969	0.398353	0.405063	0.334838	0
L-glutamine	1	1	2CL	0.74	0.53	0.53	0.71	0.46	0.53
L-glutamine	1	1	Zscan4	8.57	6.79	6.03	6.65	6.07	5.98
L-glutamine	1	2	2CL	0.88	0.58	0.56	0.58	0.5	0.37
L-glutamine	1	2	Zscan4	8.7	6.23	6.54	5.89	6.45	5.92
L-glutamine	2	1	2CL	0.88	0.89	0.5	0.93	0.68	1.01
L-glutamine	2	1	Zscan4	8.98	7.78	6.48	7.38	6.71	7.52
L-glutamine	2	2	2CL	0.84	0.46	0.6	0.58	0.56	0.41
L-glutamine	2	2	Zscan4	9.24	6.52	6.92	6.75	6.52	6.08
L-threonine	1	1	2CL	0.089	0.12	0.1	0.11	0.14	0.12
L-threonine	1	2	2CL	0.16	0.1	0.13	0.11	0.12	0.17
L-threonine	2	1	2CL	0.17	0.15	0.21	0.17	0.18	0.17
L-threonine	2	2	2CL	0.17	0.14	0.39	0.18	0.17	0.19
L-threonine	3	1	2CL	0.15	0.16	0.13	0.23	0.13	0.19
L-threonine	3	2	2CL	0.13	0.12	0.088	0.12	0.13	0.11
Sodium citrate dihydrate	1	1	2CL	0.13	0.09	0.11	0.11	0.089	0.38
Sodium citrate dihydrate	1	2	2CL	0.092	0.09	0.13	0.16	0.1	0
Sodium citrate dihydrate	2	1	2CL	0.1	0.083	0.083	0.099	0.11	0.24
Sodium citrate dihydrate	2	2	2CL	0.089	0.1	0.11	0.092	0.074	0
Sodium citrate dihydrate	3	1	2CL	0.43	0.23	0.31	0.34	0.27	0.23
Sodium citrate dihydrate	3	2	2CL	0.32	0.27	0.28	0.17	0.33	0.2

## Sheet: Lipids
Compound	Biological_replicate	Technical_replicate	Population	Control	1%
Albumax	1	1	2CL	0.57	0.54
Albumax	1	1	Zscan4	7.34	7.41
Albumax	1	2	2CL	0.66	0.51
Albumax	1	2	Zscan4	7.68	7.38
Compound	Biological_replicate	Technical_replicate	Population	Control	8 uL	16 uL	24 uL	32 uL	40 uL	Volume / 24-well (500 uL)
CD lipid solution	1	1	2CL	0.31	0.38	0.46	0.38	0.38	0.43
CD lipid solution	1	1	Zscan4	6.44	5.93	6.48	6.18	6.22	6.15
CD lipid solution	1	2	2CL	0.44	0.36	0.44	0.31	0.42	0.45
CD lipid solution	1	2	Zscan4	6.32	6.07	6.4	6.22	6.61	6.3

## Sheet: Inhibitors
Compound	Biological_replicate	Technical_replicate	Population	Control	5 mM	10 mM	15 mM	20 mM	25 mM
2-DG	1	1	2CL	0.36	0.31	0.18	0.15	0.26	0.38
2-DG	1	1	Zscan4	5.15	2.4	1.95	2.41	2.41	2.36
2-DG	1	2	2CL	0.33	0.21	0.3	0.15	0.27	0.11
2-DG	1	2	Zscan4	4.91	2.48	2.75	2.69	2.87	3.02
2-DG	2	1	2CL	0.57	0.42	0.43	0.52	0.69	0.25
2-DG	2	1	Zscan4	5.04	2.9	3.02	3.97	4.56	3.97
2-DG	2	2	2CL	0.46	0.41	0.38	0.25	0.6	0.92
2-DG	2	2	Zscan4	4.61	3.3	3.01	3.45	4.03	4.6
2-DG	3	1	2CL	0.33	0.39	0.28	0.3	0.33	0.23
2-DG	3	1	Zscan4	3.55	2.12	2.04	2.17	2.5	2.99
2-DG	3	2	2CL	0.44	0.34	0.14	0.27	0.24	0.19
2-DG	3	2	Zscan4	3.89	2.12	2.24	2.52	3.11	2.84

## Sheet: Metabolite combinations
Compounds	Biological_replicate	Technical_replicate	Zscan4+	2CL
Control	1	1	6.95	0.79
Control	1	2	4.71	0.5
Acetate (20 mM)	1	1	30.9	2.41
Acetate (20 mM)	1	2	26.2	1.93
Lactate (20 mM)	1	1	10.5	1.23
Lactate (20 mM)	1	2	8.55	0.83
Ribose (20 mM)	1	1	9.15	1.35
Ribose (20 mM)	1	2	7.52	1.01
Acetate (20 mM) + Lactate (20 mM)	1	1	28.5	2.71
Acetate (20 mM) + Lactate (20 mM)	1	2	29.3	2.54
Acetate (20 mM) + Ribose (20 mM)	1	1	35.7	2.95
Acetate (20 mM) + Ribose (20 mM)	1	2	32.3	2.68
Lactate (20 mM) + Ribose (20 mM)	1	1	13.3	1.69
Lactate (20 mM) + Ribose (20 mM)	1	2	12.3	1.43
Acetate (20 mM) + Lactate (20 mM) + Ribose (20 mM)	1	1	32.4	2.19
Acetate (20 mM) + Lactate (20 mM) + Ribose (20 mM)	1	2	33.4	3.2
Control	2	1	4.82	0.46
Control	2	2	4.64	0.43
Acetate (20 mM)	2	1	20.3	1.43
Acetate (20 mM)	2	2	18.9	1.1
Lactate (20 mM)	2	1	7.31	0.75
Lactate (20 mM)	2	2	6.83	0.61
Ribose (20 mM)	2	1	6.02	0.55
Ribose (20 mM)	2	2	6.01	0.6
Acetate (20 mM) + Lactate (20 mM)	2	1	20.1	1.26
Acetate (20 mM) + Lactate (20 mM)	2	2	19.4	1.4
Acetate (20 mM) + Ribose (20 mM)	2	1	22.2	2.97
Acetate (20 mM) + Ribose (20 mM)	2	2	22.8	1.82
Lactate (20 mM) + Ribose (20 mM)	2	1	8.68	0.81
Lactate (20 mM) + Ribose (20 mM)	2	2	8.77	0.79
Acetate (20 mM) + Lactate (20 mM) + Ribose (20 mM)	2	1	22.7	1.9
Acetate (20 mM) + Lactate (20 mM) + Ribose (20 mM)	2	2	27.4	2.54
