# Supplementary material for: A distinct metabolic state arises during the emergence of 2‐cell‐like cells
Source: EMBO Rep. 2019 Dec 18;21(1):e48354. doi: 10.15252/embr.201948354 (PMC6944916; doi:10.15252/embr.201948354)
Supplement: Supplementary file 3 — Source Data for Expanded View [file EMBR-21-e48354-s007.zip › Source_Data_for_EV_Figures/Source_Data_for_FigEV2.xlsx]

## Sheet: Sheet1
Source data for Figure EV2
Measurement	Replicate	ESC	Replicate	Zscan4	Replicate	2-cell-like
Seahorse - Basal Oxygen Consumption rate (pMol / min)	1	38.17	1	31.4	1	21.7
	1	46.67	1	28	2	12.0333
	1	35.17	1	32.7333	3	27.2667
	1	50.1	2	31.57
	1	35.59	2	16.83
	2	43	2	13.82
	2	27.2667	3	34.7333
	2	48.7333	3	36.3333
	2	48.1333	3	36.9
	2	36.3667	3	44.0667
	3	33.3333	3	29.4667
	3	30.3
	3	41.2667
	3	32.6667
Measurement	Replicate	ESC - Basal	Replicate	Zscan4 - Basal	Replicate	2-cell-like - Basal	Replicate	ESC - FCCP	Replicate	Zscan4 - FCPP	Replicate	2-cell-like - FCCP	Replicate	ESC - Rotenone + Antimycin A	Replicate	Zscan4 - Rotenone + Antimycin A	Replicate	2-cell-like - Rotenone + Antimycin A
Seahorse - Maximal Oxygen Consumption rate (pMol / min)	3	33.3533	3	34.7467	3	27.2667	3	44.3133	3	37.16	3	30.9867	3	12.22	3	8.89333	3	9.09333
FCCP-treatment	3	30.3433	3	36.3833	4	9.47584	3	35.83	3	41.8567	4	9.48066	3	8.43	3	15.7367	4	0.792108
	3	41.3	3	36.9233			3	51.9333	3	41.1933			3	14.3433	3	7.09667
Seahorse - Non-mitochondrial Oxygen Consumption rate (pMol / min)	3	32.8033	3	44.08			3	41.3267	3	48.1267			3	8.87667	3	10.68
Rotenone + Antimycin A	4	15.72	3	29.34			4	12.136	3	28.83			4	-0.893626	3	8.23333
	4	27.45	4	18.9549			4	30.9376	4	14.6303			4	9.15424	4	4.47924
	4	18.9	4	26.6498			4	17.1223	4	24.5894			4	-4.34194	4	6.35036
	5	29.44	4	13.0721				30.3213	4	9.14857				9.62913	4	-1.28099
	5	29.39	4	18.6284				39.7968	4	18.0621				9.87611	4	6.94588
	5	24.87	4	21.9386				31.9133	4	19.291				8.92528	4	2.42874
	5	24.73	5	20.296				32.0945	5	22.8886				8.65814	5	6.382
			5	20.4603					5	26.7645					5	8.89198
			5	16.7447					5	18.7964					5	7.44107
Measurement	Replicate	ESC - basal	ESC - pyruvate	Replicate	Zscan4 - basal	Zscan4 - pyruvate	Replicate	2-cell-like - basal	2-cell-like - pyruvate
Seahorse - Basal Oxygen Consumption rate (pMol / min)	1	71.8033	78.58	1	46.52	52.7333	1	22.8967	17.5567
Basal and pyruvate-stimulated respiration	1	65.2333	63.49	1	37.15	43.2633	1	17.42	15.1533
	1	64.44	83.2667	1	37.38	51.8567	2	21.6933	22.7767
	1	53.5033	65.8667	1	46.0367	43.42	2	20.8267	21.6333
	2	49.42	49.4067	2	37.8733	40.7	3	32.06	29.15
	2	56.76	68.98	2	30.8633	33.6033	3	24.6867	23.3067
	2	56.19	57.43	2	51.1833	57.1567
	2	46.22	47.54	2	41.1033	48.3367
	3	73.9	87.5333	3	63.42	70.5133
	3	61.05	71.43	3	61.63	72.1467
Measurement	Replicate	ESC - basal	ESC - lactate	Replicate	Zscan4 - basal	Zscan4 - lactate	Replicate	2-cell-like - basal	2-cell-like - lactate
Seahorse - Basal Oxygen Consumption rate (pMol / min)	1	67.03	76.7467	1	53.9767	55.3733	1	20.2667	16.2967
Basal and lactate-stimulated respiration	1	62.53	68.4267	1	33.2667	31.3467	1	25.57	17.55
	1	68.91	77.1933	1	42.1033	41.0767	2	12.8367	8.64
	1	80.31	86.1833	1	44.91	45.54	2	15.02	15.61
	2	79.5167	66.1433	2	33.6333	28.0833	2	15.31	11.7467
	2	59.2133	49.2333	2	39.84	29.26	3	33.45	30.0033
	2	46.5233	44.6667	2	34.1833	31.09	3	20.76	21.6467
	2	43.6933	40.4367	2	26.6233	21.01
	2	48.7467	47.3367	2	40.7167	40.7467
	2	51.37	47.17	2	18.73	14.8767
	2	57.6367	54.4967	2	29.6333	23.9167
	2	67.8233	62.2167	2	30.04	28.0333
	2	43.4933	41.1267	3	56.65	58.4167
	2	47.05	46.88	3	49.3633	50.0767
	2	46.5633	42.9467
	2	44.54	40.26
	2	40.8933	37.15
	2	27.7233	26.2967
	2	26.1833	20.6033
	2	39.1633	37.5633
	3	105.237	111.68
	3	66.34	72.3633
