# Supplementary material for: A distinct metabolic state arises during the emergence of 2‐cell‐like cells
Source: EMBO Rep. 2019 Dec 18;21(1):e48354. doi: 10.15252/embr.201948354 (PMC6944916; doi:10.15252/embr.201948354)
Supplement: Supplementary file 3 — Source Data for Expanded View [file EMBR-21-e48354-s007.zip › Source_Data_for_EV_Figures/Source_Data_for_FigEV3.xlsx]

## Sheet: Sheet1
Source data for Figure EV3
Measurement	Replicate	ESC	Replicate	2-cell-like
Autophagic flux measurements	1	4566	1	5126
Mean Cyto-ID fluorescence intensity	2	3143	2	3943
	3	4061	3	5575
