# Supplementary material for: A distinct metabolic state arises during the emergence of 2‐cell‐like cells
Source: EMBO Rep. 2019 Dec 18;21(1):e48354. doi: 10.15252/embr.201948354 (PMC6944916; doi:10.15252/embr.201948354)
Supplement: Supplementary file 3 — Source Data for Expanded View [file EMBR-21-e48354-s007.zip › Source_Data_for_EV_Figures/Source_Data_for_FigEV5/Source_Data_for_FigEV5.xlsx]

## Sheet: Sheet1
Source data for Figure EV5
Measurement	Replicate	Naïve - Rex1-high	Replicate	Primed - Rex1-low	Replicate	Zscan4
Glucose uptake across Rex1-high , Rex1-low and Zscan4+ cells (relative to Zscan4)	1	0.99	1	0.674672	1	1
	1	0.477333	1	0.635349	2	1
	2	0.522383	2	0.388735	3	1
	3	0.8	3	0.406267
