# Supplementary material for: A distinct metabolic state arises during the emergence of 2‐cell‐like cells
Source: EMBO Rep. 2019 Dec 18;21(1):e48354. doi: 10.15252/embr.201948354 (PMC6944916; doi:10.15252/embr.201948354)
Supplement: Supplementary file 6 — Source Data for Figure 2 [file EMBR-21-e48354-s004.xlsx]

## Sheet: Sheet1
Source data for Figure 2
Measurement	Replicate	ESC	Replicate	Zscan4	Replicate	2-cell-like
ATP content (RLUs)	1	67265.3	1	75308	1	62041
	1	84139	1	78753	1	59437
	1	80455	1	80533	1	61015
	2	53431	2	54760	2	47217
	2	62205	2	53539	2	56630
	2	64380	2	53162	2	64748
	3	57939.7	3	68300	3	65029
	3	69857	3	71401	3	72961
	3	73955	3	69872	3	85175
	4	43330.7	4	61094	4	50440
	4	62409	4	62576	4	55671
	4	67336	4	57508	4	69854
Measurement	Replicate	ESC	Replicate	Zscan4	Replicate	2-cell-like
Seahorse - Extracellular acidification rate (mpH / min)	1	50.1667	1	53.7333	1	32.2333
	1	65.3	1	36.3333	2	22.5667
	1	49.7333	1	33.9333	3	25.3
	1	69.7667	2	45.4333
	1	56.3333	2	21.4667
	2	59.6333	2	29.5
	2	38.8333	3	40
	2	61.7	3	34.5667
	2	51.3333	3	39.6667
	2	43.8	3	42.4
	3	46.4	3	27
	3	34.1333
	3	42.1667
	3	39.9
Measurement	Replicate	ESC	Replicate	Zscan4	Replicate	2-cell-like
Glucose uptake across ESC, Zscan4 and 2CL (relative to ESCs)	1	0.761133	1	2.03286	1	0.892937
	1	1.23887	1	1.06517	1	0.700181
	1	0.295519	1	3.15395	1	4.1834
	1	1.70448	1	1.42428	1	2.8237
	2	1	2	4.19754	2	5.84715
	2	1.27597	2	2.57258	2	4.41419
	2	1	2	3.91124	2	15.645
	3	1	3	3.28657	3	3.69296
	4	0.985083	4	0.850647	4	1.26796
	4	1.01492	4	1.20551	4	1.54476
Measurement	Replicate	ESC - Neg siRNA	Replicate	ESC - Gnpnat1 siRNA	Replicate	ESC - G6pdx siRNA	Replicate	Zscan4 - Neg siRNA	Replicate	Zscan4 - Gnpnat1 siRNA	Replicate	Zscan4 - G6pdx siRNA	Replicate	2CL - Neg siRNA	Replicate	2CL - Gnpnat1 siRNA	Replicate	2CL - G6pdx siRNA
Glucose uptake after Gnpnat1 KD (relative to ESC - Neg siRNA)	1	1.07209	1	1.13	1	0.56	1	2.52	1	4.51927	1	1.56064	1	1.25	1	4.62379	1	1.80899
Glucose uptake after G6pdx KD (relative to ESC - Neg siRNA)	1	0.927908	1	0.257194	1	0.63711	1	1.56341	1	2.41066	1	0.807188	1	0.747832	1	1.69239	2	1.06183
	2	1.18311	2	1.17	2	0.844127	2	3.69549	2	5.54177	2	2.15785	2	1.54771	2	3.2269	2	4.06838
	2	0.81689	2	0.47	2	0.94	2	2.76	2	5.60996	2	1.16694	2	2.26	2	3.7235	3	1.49687
	3	0.347227	3	0.35	3	0.28	3	3.79	3	2.0022	3	1.49717	3	2.16	3	1.43166	3	1.00238
	3	1.65277	3	0.85	3	0.69	3	2.89	3	4.35416	3	0.638252	3	1.09	3	2.44682	4	4.64278
	4	0.750573			4	0.74	4	8.89			4	1.52747	4	7.14			4	1.83892
	4	1.24943			4	0.61	4	5.57			4	0.971923	4	4.47
Measurement	Replicate	ESC	Replicate	Zscan4	Replicate	2-cell-like
Glucose-6-phosphate dehydrogenase activity (fmol / (min. * cell))	1	2.41296	1	2.56145	1	3.41526
	1	2.74706	1	2.96979	1	2.56145
	1	2.82131	1	2.85843	1	3.34102
	2	4.44668	2	3.99793	2	3.14123
	2	3.22282	2	2.97805	2	3.18203
	2	4.69145	2	2.61089	2	2.81487
	3	3.97011	3	3.46112	3	3.25752
	3	3.76651	3	3.20662	3	3.41022
	3	3.97011	3	3.20662	3	4.0719
