# Supplementary material for: A distinct metabolic state arises during the emergence of 2‐cell‐like cells
Source: EMBO Rep. 2019 Dec 18;21(1):e48354. doi: 10.15252/embr.201948354 (PMC6944916; doi:10.15252/embr.201948354)
Supplement: Supplementary file 8 — Source Data for Figure 4 [file EMBR-21-e48354-s006.xlsx]

## Sheet: Sheet1
Source data for Figure 4
Measurement	Replicate	Neg	Replicate	Acetate-treated	Replicate	Acetate + Dux siRNA
Percentage of 2-cell-like cells upon sodium acetate treatment and Dux siRNA transfection	1	0.36	1	4.9	1	1.03
	1	0.25	1	4.54	1	0.94
	2	0.5	2	3.4	2	0.8
	2	0.6	2	3.2	2	0.9
	3	0.36	3	6.23	3	0.84
	3	0.36	3	7.42	3	0.78
